# Supplementary material for: Candidate genes and SNPs associated with stomatal conductance under drought stress in Vitis
Source: BMC Plant Biol. 2021 Jan 6;21:7. doi: 10.1186/s12870-020-02739-z (PMC7789618; doi:10.1186/s12870-020-02739-z)
Supplement: Supplementary file 1 — Additional file 1. [file 12870_2020_2739_MOESM1_ESM.xlsx]

## Sheet: Foglio 1
	Tab. S1 Profile at 21 SSR microsatellite loci of the core collection. Gene bank accessions and sequences of VIT_17s0000g08960.
ID	ENTRY NAME	TRUE TO TYPE	ACCESSION CODE	TYPE	ORIGIN	vvmd25	vvmd25	vvmd28	vvmd28	vvmd32	vvmd32	vvs2	vvs2	vvmd5	vvmd5	vvmd7	vvmd7	vvmd27	vvmd27	zag62	zag62	zag79	zag79	vmc1b11	vmc1b11	vvmd24	vvmd24	vvin16	vvin16	vviq52	vviq52	vvih54	vvih54	vviv37	vviv37	vmc4f8	vmc4f8	vvmd21	vvmd21	vvin73	vvin73	vmc4f3.1	vmc4f3.1	vvib01	vvib01	vvip31	vvip31
101-14	101-14 Millardet et de Grasse	101-14 Millardet et de Grasse		R	Commercial	238	240	243	251			130	140	254	264	243	251	193	203	171	189	253	255	167	181	205	207	149	171	80	80	144	164	146	154	111	123	229	261	256	256	171	179	285	295	197	199
1103P	1103 Paulsen	1103 Paulsen		R	Commercial	238	250	241	249	257	257	134	146	234	234	233	257	199	203	195	213	251	261	175	191	205	211	147	173	78	80	144	156	148	156	107	111	219	227	256	268	233	233	291	291	189	211
3309C	3309 Courdec	3309 Courdec (not checked)		R	Commercial	238	240	241	247	239	239	120	158	250	262	245	259	183	209	181	189	255	257	173	189	205	205	149	149	80	80			154	154	113	113	219	229	256	256	169	193	285	297	197	197
420A	420A Millardet et de Grasset	420A Millardet et de Grasset		R	Commercial	240	270	247	249	265	265	124	134	236	262	231	263	191	215	189	195	255	255	181	191	201	205	147	159	80	80	150	158	146	154	109	119	225	225	256	266	175	191	291	293	171	207
F1P11	F1P11			R	Milan	238	238	217	217	236	238	130	138	252	265	231	265	189	198	197	215	251	255	180	192	201	205	149	151	78	78	156	156	150	160	109	117	221	253	256	266			285	297	195	203
F1P14	F1P14			R	Milan	238	252	217	255	260	260	138	146	235	265	265	265	189	207	197	197	251	255	188	188	201	205	149	149	78	80	142	142	150	160	115	115	221	221	256	256	233	233	287	297	199	211
F1P46	F1P46			H	Milan	238	252	249	257	238	238	134	146	224	252	243	265	203	203	187	197	243	255	170	188	203	207	151	151	84	84	142	148	150	170	107	115	221	229	256	266	163	233	291	295	193	211
F2P26	F2P26			H	Milan	256	256	221	245	257	257	136	142	227	257	231	251	187	187	183	219	257	259	170	194	201	203	149	155	80	84	142	142	148	162	109	113	229	229	256	268	163	223	285	301	193	207
F2P36	F2P36			H	Milan	252	256	217	237	251	261	142	146	224	252	251	253	203	207	191	201	255	259	168	192	201	207	141	153	80	80	166	166	150	154	107	115	221	251	256	256	169	185	291	295	175	199
F2P37	F2P37			H	Milan	240	242	253	255	272	272	130	144	265	265	231	251	191	207	201	209	257	259	188	192	203	205	149	153	78	80	144	166	154	160	107	113	221	251	256	266	169	233	291	291	199	203
F2P54	F2P54			R	Milan	240	262	237	247	236	238	142	144	233	265	253	257	187	189	191	195	243	251	174	192	203	205	149	175	78	80	142	142	150	152	113	115	221	221	256	268	245	247	291	291	187	237
F2P86	F2P86			H	Milan	238	240	253	254			134	134	235	235	249	261	189	203	195	203	251	255	174	188	205	205	149	151	78	80	142	166	148	154	107	113	229	251	266	268	169	233	283	289	189	199
F3P100	F3P100			R	Milan	240	262	237	255			142	144	235	267	233	257	187	189	195	213	243	251	174	188	203	205	149	175	80	80	142	142	150	152	107	107	221	229	268	268	187	187	291	297	199	199
F3P46	F3P46			R	Milan	248	270	243	251	236	236	124	148	235	265	231	265	207	213	195	197	255	257	180	182	201	205	149	159	80	80	156	158	148	160	107	119	221	227	256	266	191	191	291	299	207	211
F3P74	F3P74			R	Milan	240	244	229	253	236	238	136	141	224	252	239	239	189	203	177	187	251	257	168	192	207	211	151	151	80	80	142	170	150	150	113	117	229	239	256	256	223	247	287	299	205	205
F4P39	F4P39			R	Milan	238	240	217	243	236	238	134	144	235	235	233	265	199	207	199	213	251	257	174	180	203	205	149	151	78	78	142	156	150	156	107	115	221	229	266	268	243	245	291	299	189	199
F4P85	F4P85			R	Milan	240	248	253	253	238	238	144	148	251	262	239	239	211	215	179	189	259	261	171	181	207	211	149	149			154	170	150	150	107	117	221	263	256	266	207	233	285	313	205	211
F5P53	F5P53			R	Milan	240	240	239	245	238	238	142	142	263	265	251	251	179	191	189	189	257	259	168	194	205	207	159	159	80	82	166	170	150	152	113	117	227	251	256	256	173	205	295	313	193	203
F6P49	F6P49			R	Milan	238	250	241	251	236	236	138	146	235	265	233	257	203	207	195	213	257	261	188	192	201	211	149	175	78	80	156	156	150	160	107	115	221	229	256	268	243	245	291	297	203	211
F6P79	F6P79			R	Milan	238	248	221	253	261	261	134	148	235	235	233	261	203	207	195	213	257	261	172	188	201	205	149	149	80	80	142	142	148	150	107	113	221	229	256	268	185	231	297	299	211	211
F8-2BL	F8-2BL			R	Milan	248	264	235	247	261	261	142	148	233	265	231	233	187	203	213	213	243	255	174	192	201	205	149	151	78	80	142	142	152	160	113	115	221	221	256	256	211	233	295	297	205	237
K5BB	Kober 5BB	Téléki sélection Kober 5 BB		R	Commercial	238	248	215	249	257	257	138	148	236	264	233	265	189	209	199	213	251	257	179	187	201	205	147	147	78	80	144	156	148	160	107	113	219	219	256	268	233	233	295	297	203	211
M1				R	Milan	238	248	217	255	261	261	138	148	235	265	231	265	209	209	197	209	259	259	180	192	203	205	149	149	78	78	142	142	150	160	115	115	221	221	256	256	233	233	291	299	203	211
M2				R	Milan	238	252	239	245	261	261	134	146	265	267	233	257	187	209	195	213	243	259	174	182	201	203	151	173	80	80	142	156	156	160	107	113	221	229	256	256	187	233	295	297	193	237
M3				R	Milan	238	248	217	255	236	236	138	148	235	265	233	265	209	209	197	213	259	259	188	192	203	205	149	149	78	78	142	166	150	160	115	115	221	221	256	268			291	299	203	211
M4				R	Milan	240	252	245	247	236	236	146	146	235	235	253	257	199	203	191	195	251	255	192	192	205	205	151	175	78	78	142	142	150	160	107	115	221	229	266	268	233	241	291	297	199	211
SM1	Fercal	Fercal	ITA362-722	R	FEM	238	256	221	247	245	245	138	140	234	262	231	251	181	187	183	221	245	257	171	197							144	144	154	156	109	113	239	265	256	266	187	223	291	303	183	201
SM10	Kozma Cs.F.T. 195		ITA362-1065	H	FEM	238	256	245	269	271	271	130	132	224	236	243	247	183	183	187	203	251	259	173	181	207	207	149	157	80	84	166	166	162	176	109	113					165	181	291	295	181	187
SM11	Isabella	Isabella	ITA362-989	H	FEM	242	250	227	237	251	271	120	150	236	236	233	247	181	181	201	203	237	247	171	177	205	205	149	155	76	76	168	168	158	170	113	139					171	173	295	297	175	179
SM13	Geilweilerhof A-89-10		ITA362-831	H	FEM	240	250	229	243	271	271	140	150	232	250	243	249	179	215	189	203	243	261	167	169	205	215	141	151	78	80	150	162	148	160	113	125	249	267	256	266	189	189	299	305	175	203
SM14	Phoenix	Phoenix	ITA362-1482	H	FEM	250	256	235	245	241	271	140	150	226	234	247	251	179	187	193	193	245	261	175	187	209	213	149	151	78	80	168	168	162	162	113	11	257	259	256	258	181	187	297	305	175	193
SM15	Geilweilerhof B-8-8		ITA362-843	H	FEM	250	256	243	245	271	271	122	154	226	232	249	261	183	183	201	201	239	259	181	185	207	209	151	151	80	84	146	166	162	170	111	127	249	257	256	266	173	173	295	297	179	203
SM16	Geilweilerhof B-4-6		ITA362-841	H	FEM	242	242	219	261	271	271	122	154	226	226	247	261	183	215	193	201	237	257	181	185	207	215	151	157	80	84	166	168	150	170	111	127	231	249	256	266	173	173	289	295
SM17	Geisenheim 6495-4		ITA362-859	H	FEM	250	256	245	259	241	251	132	140	232	246	243	247	181	187	183	199	251	255	169	181	205	215	151	153	84	86	164	168	170	176	115	117	243	255	256	266	171	187			179	189
SM18	Geisenheim 643-20		ITA362-857	H	FEM	240	256	219	229	241	253	134	140	230	232	239	249	187	187	187	203	245	245	167	173			151	159	78	80	150	164	160	162	113	119	249	265	266	266					175	179
SM19	Geisenheim 6427-5		ITA362-855	H	FEM	250	256	245	249	253	271	132	150	226	232	257	257	179	187	193	193	245	245	173	185	207	211	153	157	80	80	50	166	150	162	113	119	249	249	266	266	183	189	289	295	173	183
SM2	xx		ITA362-1255	H	FEM	240	242	229	261	241	257	130	136	230	234	247	251	189	191	193	193	245	259	173	173	207	215	149	151	80	84	150	166	150	172	113	119	243	249	256	270	175	205	291	299	179	189
SM20	Geisenheim 6495-3	Sibera (VIVC)	ITA362-848	H	FEM	250	256	253	259	239	251	132	140	234	234	241	243	177	179	183	199	251	259	173	185	207	215	149	149	84	86					115	117	249	249	264	268					179	185
SM21	Goethe		ITA362-895	R	FEM	238	240	235	237			132	136	250	260	251	259	183	215	189	197	255	261	169	183							144	144	148	154	113	117	259	263	256	256	195	195	313	313	205	205
SM22	Geisenheim 6423-7		ITA362-854	H	FEM	256	256	229	261	251	271	132	140	224	232	255	257	179	179	193	203	259	259	173	185	207	211	151	157	78	84	164	178	152	158	113	139	219	255	266	268					175	183
SM23	Geisenheim 6423-12		ITA362-853	H	FEM	250	250	245	247	251	271	140	150	224	232	247	255	179	179	193	203	237	259	173	185	207	211	151	157	80	84	166	168	152	162	113	119	249	255	266	268					175	179
SM24	Paulsen 157	Conca d’oro (VIVC)	ITA362-1443	VV	FEM	242	246	219	259	241	271	130	152	224	234	247	251	177	183	187	203	243	251	167	175	205	209	149	157	80	84	164	176	152	160	113	113	249	255	266	266					181	195
SM25	GF C-97-45 STRASSE		ITA362-874	H	FEM	242	250	243	259	253	271	150	154	232	234	247	261	179	183	201	201	239	243	181	185	207	209	151	157	78	82	166	168	162	170	117	139	249	255	266	266			271	289	179	191
SM26	GF V 348 52-12-072		ITA362-878	H	FEM	250	256	229	237	271	273	140	150	224	226	239	249	179	183	193	203	239	243	173	173	207	213	153	159	78	84	164	164	162	162	113	119	249	249	266	266	173	173	289	299	179	183
SM27	V. riparia 443 fr		ITA362-2648	W	FEM	238	242	259	259	237	257	134	144	262	266	257	257	203	203	195	195	255	261	173	185	203	203	159	159	80	80	144	166	156	156	109	109	227	227	256	256	187	217	285	297	189	199
SM28	Baco 1	Baco noir	ITA362-175	H	FEM	240	240	245	259	271	271	130	144	232	264	239	265	179	203	195	199	243	255	173	189	205	207	151	153	78	80	144	168	160	162	115	119	219	249	256	266	173	173	295	297	175	203
SM29	Geilweilerhof B-2-11		ITA362-840	H	FEM	240	242	219	245	271	271	130	154	226	226	239	249	183	215	193	201	237	257	173	181	207	215	151	151	80	84	166	168	150	170	111	127	249	249	256	266	173	205	289	295	179	191
SM3	xx		ITA362-1256	H	FEM	240	242	235	239	241	257	130	150	234	242	239	251	185	191	193	193	251	259	173	173	211	211	149	151	78	84					113	119	243	249	256	266					183	185
SM34	V. berlandieri Wr		ITA362-2678	W	FEM	244	256	243	251	251	271	140	144	262	262	245	251	203	215	185	189	255	259	169	171	205	205	151	159	80	82	148	148	150	168	117	117	219	259	256	256			285	313	203	205
SM35	Castel 3736		ITA362-2680	W	FEM	238	256	221	243	237	239	124	134	234	264	251	261	203	213	179	189	255	263	173	183	205	205	147	175	78	80	144	164	152	152	113	115	227	265	256	256	215	245	291	297	189	203
SM37	V. amurensis Ruda		ITA362-2687	W	FEM	250	256	235	261	241	251	124	130	232	234	237	239	191	191	193	195	243	251	177	183	201	205	147	151	78	80	150	150	152	162	111	115	227	227	266	266
SM39	Couderc 93-5		ITA362-594	R	FEM	240	242	251	259	267	267	130	134	224	224	249	249	191	205	201	203	251	253	173	189	203	205	149	151	80	80	146	166	154	170	115	115	225	249	256	266	165	167	285	291	179	199
SM4	Fr 90-64		ITA362-759	H	FEM	242	250	239	245	241	253	144	150	226	226	247	251	179	187	193	193	245	259	173	185	211	213	149	153	80	80	150	150	162	162							181	189	291	299	175	181
SM40	Millardet et de Grasset 143		ITA362-1239	H	FEM	240	242	229	243	251	251	130	140	232	262	243	243	179	197	187	191	243	259	171	183	205	207	151	153	78	78	158	168			119	121	249	269	256	266	187	213	285	295	179	209
SM41	Freedom		ITA362-770	R	FEM	236	250	248	252	237	237	126	130	262	264	243	251	175	183	187	189	257	265	167	171	203	205	147	151	80	80	144	144	146	160	111	111	229	237	256	266	169	209	283	295	201	203
SM42	Seyve Villard	Varousset E1	ITA362-1822	H	FEM	242	256	235	253	257	271	130	144	224	230	243	251	179	187	187	193	243	261	173	173	207	211	145	147	80	80	158	158	170	170	113	113	249	257	256	266	175	181	291	295	179	185
SM43	V.Riparia		ITA362-2017	W	FEM	238	240	233	235	237	245	138	138	250	262	253	255	213	213	189	189	259	259	171	189	205	205	151	151	80	80	144	160	146	154	113	115	219	219	256	256	169	169	307	313	203	205
SM44	Paulsen 1103	140 Ruggeri	ITA362-1437	R	FEM	238	264	235	243	253	253	134	140	244	266	231	257	187	201	195	213	243	259	175	195	201	205	173	175	78	80	144	156	152	156	109	109	229	253	256	268	183	187	291	295	193	193
SM45		V. berlandieri Colombard
SM46	Couderc 62-66		ITA362-591	R	FEM	256	258	237	259	241	241	130	130	250	260	243	251	177	211	185	193	255	261	167	173	205	207	149	151	80	84	144	166	150	154	113	115	227	227	256	266	169	213	285	291	179	201
SM47	V.Labrusca Isabella		ITA362-2006	H	FEM	242	250	227	245	251	271	130	150	230	236	235	257	181	183	193	201	247	247	177	177	207	207	157	157	78	80	164	168	159	170	113	113	249	249	266	266	171	203	291	297	175	193
SM48	Couderc 261-50		ITA362-578	R	FEM	238	268	215	243	259	259	134	134	234	264	251	257	203	209	191	195	259	261	173	181	201	205	149	175	80	80	144	156	148	160	109	113	219	227	256	256			291	291	199	199
SM49	Harmony		ITA362-951	R	FEM	236	244	243	251	251	251	130	136	262	266	243	251	207	211	187	201	255	257	169	169	205	205	151	159	80	84	164	174	154	154	111	119									203	207
SM5	GF.GA 64-170-1		ITA362-881	H	FEM	236	250	229	253	253	271	130	150	222	222	235	245	187	187	179	193	245	259	171	183	209	209	145	151	80	80	164	166	152	162	111	113	249	249	256	258	179	187	289	297	177	193
SM50	125 AA Mit Wilten X V.Cinerea		ITA362-8	R	FEM	252	256	217	261	241	241	140	146	236	264	231	251	183	201	191	203	251	255	189	189	203	230	149	151	78	78	158	158	150	160	109	111	219	273	268	268	163	169	291	295	181	199
SM52	V.Riparia X V.Rupestris de Massanes		ITA362-2056	R	FEM	238	244	235	243	259	259	130	140	250	258	254	264	203	205	189	197	259	259	183	189	205	207	147	147	78	80	144	162	150	162	113	115	237	273	256	256	209	211	285	287	201	209
SM55	Castel 4010		ITA362-351	R	FEM	238	238	237	245	249	249	134	160	232	262	243	251	203	203	187	189	255	255	169	181	201	203	149	151	80	84	166	166	150	154	113	115	219	227	256	256	185	219	301	307	175	199
SM56	V.cinerea Barret 58-46		ITA362-1997	W	FEM	252	256	261	283	241	257	128	140	228	236	231	231	183	207	173	203	251	255	187	187	203	203	149	157	78	78	158	158	150	150	109	109	229	273	268	268	163	169	295	295	181	187
SM57	Castel 216-3		ITA362-349	R	FEM	238	240	221	243	255	261	134	138	234	266	253	261	203	207	189	195	255	261	175	183	175	205	157	175	80	80	142	144	148	152	109	115	229	229	256	256	177	187	291	299	189	203
SM58	V.Riparia
SM59	V.riparia Sericea		ITA362-2040	W	FEM	240	240	245	251	235	235	158	160	262	264	251	259	197	205	189	189	259	261	171	195	205	205	141	147	80	80	144	144	146	152	115	121	263	273	256	256	211	211	285	311	203	205
SM6	GM 7941-9		ITA362-892	H	FEM	240	250	219	259	241	251	130	140	224	246	235	247	179	187	203	205	259	259	173	173	205	215	149	153	84	84	164	168	154	162	113	113	243	249	256	266	173	173	295	295	175	193
SM60	V.labrusca Muncy		ITA362-2007	W	FEM	242	243	219	231	241	247	122	130	226	230	235	247	185	187	201	203	247	259	175	181	207	207	149	159	80	84			162	162	113	119	239	249	266	266	173	173	291	295	179	181
SM62	V.riparia des bords sableux		ITA362-2025	W	FEM	238	240	237	245	237	237	134	138	262	264	239	239	193	203	185	189	255	257	183	191	203	205	149	151			144	160	150	150	113	119	247	247	256	256			291	313	199	201
SM63	V.Riparia		ITA362-2016	W	FEM	240	256	217	247	235	237	144	150	262	264	243	251	203	209	181	191	249	259	183	189							148	166	146	160	115	115	219	229	256	256	191	191	287	319	199	217
SM64	Teleki 8B sel. Cosmo	101-14 Millardet et de Grasse	ITA362-1882	R	FEM	238	240	243	251	239	251	130	140	254	264	243	251	193	203	173	189	255	257	169	183	205	207	151	173	80	80	144	164	148	154	113	125	227	261	256	256	173	179	285	297
SM68		V. cordifolia
SM69	Isabella		ITA362-990	H	FEM	242	242	227	237	247	271	132	154	232	234	235	247	175	183	191	203	241	265	171	177	205	207	149	151	78	80	166	166	148	158	111	119	251	251	265	265	171	175	291	293	179	179
SM7	GM 7926-1		ITA362-889	H	FEM	242	256	235	237	241	271	130	134	224	232	243	251	183	185	187	193	239	249	173	185	205	207	151	153	80	80	158	164	154	162	113	139	243	249	266	266	173	181	299	313	185	185
SM70	V.cinerea		ITA362-1993	W	FEM	244	266	235	247	257	259	140	146	234	236	231	231	193	195	195	215	245	253	187	187	201	203	151	157			150	150	148	156	109	109	219	225	264	268	163	169	299	299	169	191
SM71	V.baileyana		ITA362-1972	W	FEM	250	262	239	239	245	247	140	140	230	240	231	235	193	193	187	193	257	259	195	201	201	205	149	149	78	78	152	152	146	150	109	109	225	229	266	266	183	191	293	301	195	195
SM72	V.rupestris Métallique	RUPESTRIS METALLIQUE (VIVIC)	ITA362-2068	W	FEM	238	244	217	247	237	239	136	136	250	250	251	261	183	203	195	201	257	261	169	169	205	207	149	151	80	80	144	144	150	162	111	115	227	229	256	256					193	205
SM73	V.doaniana		ITA362-2002	W	FEM	246	256	251	253	235	235	136	166	262	262	233	257	187	205	173	189	237	261	171	195							148	150	146	156	113	117	231	231	256	270	189	189	301	307	167	207
SM74	V.daoniana		ITA362-2001	W	FEM	236	240	237	245	237	237	140	160	262	266	251	251	183	213	177	189	255	259	183	189	203	205	149	151	80	80	144	166	146	162	115	115	219	269	256	256	173	201	297	305	201	203
SM78	Mw 58		ITA362-2703	H	FEM	242	256	237	245	251	257	140	142	234	262	253	253	177	187	187	193	255	261	165	183							147	165	149	181	113	123	229	251	257	263	181	187	289	305	175	179
SM79	V.Californica		ITA362-1983	W	FEM	252	256	253	283	257	257	140	146	224	236	231	231	201	207	203	209	251	251	193	193	203	203	149	151	78	78			150	160	111	115	219	273	256	268	163	169	295	297	187	199
SM8	Nero	Nero	ITA362-1382	H	FEM	242	242	235	269	241	257	130	154	226	234	249	251			185	193	255	261	167	185	207	211	149	159	80	84	164	164	162	162	115	121	257	265	256	266	167	181	295	307	179	179
SM81	Millardet et de Grasset 420 A		ITA362-1248	R	FEM	238	240	243	251			132	138	262	262	239	251	205	205	189	189	255	257	177	183	205	205	151	151	80	80	160	162	154	160	111	113	219	229	256	256	199	207	285	297	203	207
SM82	V.Riparia X V.Labrusca		ITA362-2051	R	FEM	238	256	243	251	239	239	130	132	260	274	243	251	195	203	187	195	257	259	169	183	203	207	147	173	80	80	144	164	154	162	111	115	233	263	256	256	169	185	285	297
SM83	V.arizonica		ITA362-1969	W	FEM	240	256	245	255	257	261	138	150	226	264	247	251	189	189	191	191	251	251	181	183							166	166	160	170	109	117	219	249	266	266			291	297	179	199
SM84	Kober 5BB	Paulsen 1103	ITA362-1034	R	FEM	238	252	243	253	259	259	134	146	234	234	233	257	201	205	195	213	251	263	175	193	205	211	149	175	78	80	144	156	150	156	109	113	219	229	256	268			291	291	189	211
SM85	Paulsen 775	41B	ITA362-1446	H	FEM	254	256	243	267	241	257	132	140	224	226	231	239	186	188	193	219	255	259	173	195	201	211	155	159	80	84	168	168	162	162	109	119	227	265	266	268	163	173	295	301
SM86	Millardet et de Grasset 41B		ITA362-1243	R	FEM	238	248	237	245	261	261	142	144	234	264	233	251	189	209	191	213	251	255	181	191	201	205	149	149	74	78	144	156	150	160	109	115	221	221	256	266			297	299	199	237
SM88	Binova		ITA362-2708	R	FEM	240	250	215	237	261	261	142	144			233	263	201	209	197	213	251	255	187	191	199	201	147	147	78	78	166	166	150	160	107	113	221	221	256	268	231	233	285	289	199	237
SM89	xx	125 AA	ITA362-3004	R	FEM	238	250	215	253	261	261	138	146	224	264	231	251	201	209	191	209	251	259	187	191	199	201	141	151	78		166	166	150	160	107	113	221		256	267	169	233	289	295	199	237
SM9	Kozma Cs.V.T. 55		ITA362-1066	H	FEM	238	250	247	259	251	271	130	140	238	248	243	249	177	179	187	203	237	259	169	173	205	207	149	151	84	84	166	166	152	154	113	113	243	255	256	268	185	201	287	301	173	193
SM90	Ruggeri 240		ITA362-1738	R	FEM	240	244	231	235	251	251	122	140	262	262	247	255	183	201	193	201	255	259	171	181	205	205	157	173	80	80	142	142	154	162	111	115	259	259	256	266	219	221	291	295	185	197
SM93	Ruggeri 205		ITA362-1737	R	FEM	242	244	223	233	247	247	120	120	264	264	247	247	189	203	199	199	233	251	169	171	207	209	147	165	80	84	156	166									183	205	289	305	169	183
SM94	Oberlin 595	Riparia Gloire de Montpellier	ITA362-1396	R	FEM	238	240	217	245	237	239	138	144	264	264	253	265	203	209	191	199	255	259	183	189	201	203	147	149	80	80	144	166	160	160	115	115	219	219	256	256	169	169	287	297	199	203
SM95	Paulsen 775		ITA362-1447	R	FEM	240	240	245	245	237	237	134	140	262	264	251	251	213	215	189	189	255	259	169	191	205	205	151	159	80	80	144	172	150	150	119	121	219	277	256	256	171	171	285	313	207	209
SM96	Couderc 3306		ITA362-580	R	FEM	240	244	229	253	237	239	136	144	250	262	233	239	201	213	173	179	257	261	169	183	205	207	149	151	84	84	144	154	150	150	113	117	227	261	256	256	209	223	285	287
SM98	Couderc 26		ITA362-577	R	FEM	238	238	235	241	261	261	134	148	250	262	243	251	189	203	189	189			171	183	205	205	151	151	80	80	148	164	150	150	117	119	259	265	256	256	191	193	297	307	149	149
SO4	SO4	SO4		R	Commercial	240	250	217	239	261	261	142	144	234	264	233	265	199	207	199	213	251	255	187	191	201	203	147	147	78	78	166	166	148	160	107	113	219	219	256	268	233	233	287	291	199	199
